# Supplementary material for: PlantPAN 4.0: updated database for identifying conserved non-coding sequences and exploring dynamic transcriptional regulation in plant promoters
Source: Nucleic Acids Res. 2023 Oct 28;52(D1):D1569–78. doi: 10.1093/nar/gkad945 (PMC10767843; doi:10.1093/nar/gkad945)
Supplement: gkad945_supplemental_files [file gkad945_supplemental_files.zip]

Archive with 4 entries (4 files):
- Supplementary Data.pdf
- Supplementary Figure S1.pdf
- Supplementary Table S1.xlsx
- Supplementary Table S2.pdf
