# Supplementary material for: PlantPAN 4.0: updated database for identifying conserved non-coding sequences and exploring dynamic transcriptional regulation in plant promoters
Source: Nucleic Acids Res. 2023 Oct 28;52(D1):D1569–78. doi: 10.1093/nar/gkad945 (PMC10767843; doi:10.1093/nar/gkad945)
Supplement: gkad945_supplemental_files [file gkad945_supplemental_files.zip › Supplementary Table S1.xlsx]

## Sheet: Supplementary data 1
	Supplementary Table S1. The statistics and genome versions of 115 plant species used in PlantPAN 4.0
Species name	Data source	Gnome release version	Number of transcripts	Number of transcripts for protein-coding genes	Number of transcripts with homologous neighbors	Percentage of transcripts with homologous neighbors among protein-coding transcripts
Actinidia chinensis	Ensembl Plants	Red5_PS1_1.69.0	33115	33115	31935	0.964367
Aegilops tauschii	Ensembl Plants	Aet v4.0	262643	258680	216896	0.838472
Amborella trichopoda	Ensembl Plants	AMTR1.0	28353	27313	18369	0.672537
Ananas comosus	Ensembl Plants	F153	26730	25779	19561	0.758796
Arabidopsis halleri	Ensembl Plants	Ahal2.2	35223	34087	29768	0.873295
Arabidopsis lyrata	Ensembl Plants	v.1.0	33462	32667	28534	0.873481
Arabidopsis thaliana	TAIR	Araport11	90858	48263	45701	0.946916
Arabis alpina	Ensembl Plants	A_alpina_V4	25686	23286	19443	0.834965
Asparagus officinalis	Ensembl Plants	Aspof.V1	24676	24141	17177	0.711528
Beta vulgaris	Ensembl Plants	RefBeet-1.2.2	30164	28721	21441	0.746527
Brachypodium distachyon	Ensembl Plants	Brachypodium_distachyon_v3.0	53787	52972	44150	0.833459
Brassica napus	Ensembl Plants	AST_PRJEB5043_v1	104573	101040	88025	0.87119
Brassica oleracea	Ensembl Plants	BOL	60586	59220	51012	0.861398
Brassica rapa	Ensembl Plants	Brapa_1.0	42193	41025	39057	0.952029
Camelina sativa	Ensembl Plants	Cs	94479	94352	84363	0.89413
Cannabis sativa female	Ensembl Plants	cs10	36254	36241	28170	0.777296
Capsicum annuum	Ensembl Plants	ASM51225v2	35845	35845	30145	0.840982
Chara braunii	Ensembl Plants	Cbr_1.0	35666	35664	10303	0.288891
Chenopodium quinoa	Ensembl Plants	ASM168347v1	43952	34426	31200	0.906292
Chlamydomonas reinhardtii	Ensembl Plants	Chlamydomonas_reinhardtii_v5.5	19728	19528	5936	0.303974
Chondrus crispus	Ensembl Plants	ASM35022v2	9841	9807	398	0.0405833
Citrullus lanatus	Ensembl Plants	Cla97_v1	22541	22541	19212	0.852314
Citrus clementina	Ensembl Plants	Citrus_clementina_v1.0	36736	34557	32061	0.927772
Coffea canephora	Ensembl Plants	AUK_PRJEB4211_v1	25574	25574	22646	0.885509
Corchorus capsularis	Ensembl Plants	CCACVL1_1.0	31378	29356	19775	0.673627
Corylus avellana	Ensembl Plants	CavTom2PMs-1.0	27270	25732	23347	0.907314
Cucumis melo	Ensembl Plants	Melonv4	28299	28299	20556	0.726386
Cucumis sativus	Ensembl Plants	ASM407v2	24462	23780	20185	0.848823
Cyanidioschyzon merolae	Ensembl Plants	ASM9120v1	4984	4973	216	0.0434345
Cynara cardunculus	Ensembl Plants	CcrdV1	26505	26505	23364	0.881494
Daucus carota	Ensembl Plants	ASM162521v1	34263	32109	26284	0.818587
Dioscorea rotundata	Ensembl Plants	TDr96_F1_v2_PseudoChromosome	66500	64831	47439	0.731733
Eragrostis curvula	Ensembl Plants	CERZOS_E.curvula1.0	56849	55182	43072	0.780544
Eragrostis tef	Ensembl Plants	ASM97063v1	41920	41555	36572	0.880087
Eucalyptus grandis	Ensembl Plants	Egrandis1_0	46920	46920	40939	0.872528
Eutrema salsugineum	Ensembl Plants	Eutsalg1_0	29485	29485	28094	0.952823
Ficus carica	Ensembl Plants	UNIPI_FiCari_1.0	37832	37684	25147	0.667312
Galdieria sulphuraria	Ensembl Plants	ASM34128v1	7275	7174	393	0.0547812
Glycine max	Ensembl Plants	Glycine_max_v2.1	89662	88412	81040	0.916618
Gossypium raimondii	Ensembl Plants	Graimondii2_0_v6	78371	78371	76421	0.975118
Helianthus annuus	Ensembl Plants	HanXRQr2.0-SUNRISE	83177	70864	20303	0.286507
Hordeum vulgare	Ensembl Plants	MorexV3_pseudomolecules_assembly	37962	37961	34286	0.90319
Ipomoea triloba	Ensembl Plants	ASM357664v1	47083	47019	42598	0.905974
Juglans regia	Ensembl Plants	Walnut_2.0	41077	41077	39166	0.953478
Kalanchoe fedtschenkoi	Ensembl Plants	K_fedtschenkoi_M2_v1	45190	45187	40787	0.902627
Lactuca sativa	Ensembl Plants	Lsat_Salinas_v7	38694	38294	15142	0.395414
Leersia perrieri	Ensembl Plants	Lperr_V1.4	39902	38960	33409	0.857521
Lupinus angustifolius	Ensembl Plants	LupAngTanjil_v1.0	35179	33083	30948	0.935465
Malus domestica Golden	Ensembl Plants	ASM211411v1	42496	40624	18165	0.447149
Manihot esculenta	Ensembl Plants	Manihot esculenta v6	42469	41393	36594	0.884063
Marchantia polymorpha	Ensembl Plants	Marchanta_polymorpha_v1	24674	24674	16263	0.659115
Medicago truncatula	Ensembl Plants	MedtrA17_4.0	59988	57585	42036	0.729982
Musa acuminata	Ensembl Plants	Musa_acuminata_v2	45855	45589	41346	0.906929
Nicotiana attenuata	Ensembl Plants	NIATTr2	36404	33320	29144	0.87467
Nymphaea colorata	Ensembl Plants	ASM883128v1	28438	28438	20527	0.721816
Olea europaea	Ensembl Plants	OLEA9	89204	89176	76420	0.856957
Oryza barthii	Ensembl Plants	O.barthii_v1	42595	41595	38159	0.917394
Oryza brachyantha	Ensembl Plants	Oryza_brachyantha.v1.4b	32463	32037	24081	0.751662
Oryza glaberrima	Ensembl Plants	Oryza_glaberrima_V1	34130	33164	30647	0.924104
Oryza glumipatula	Ensembl Plants	Oryza_glumaepatula_v1.5	47537	46893	41819	0.891796
Oryza sativa Indica Group	Ensembl Plants	ASM465v1	42031	40745	35851	0.879887
Oryza longistaminata	Ensembl Plants	O_longistaminata_v1.0	32807	31686	27635	0.872152
Oryza meridionalis	Ensembl Plants	Oryza_meridionalis_v1.3	44388	43455	37621	0.865746
Oryza nivara	Ensembl Plants	Oryza_nivara_v1.0	49073	48360	44066	0.911208
Oryza punctata	Ensembl Plants	Oryza_punctata_v1.2	41848	41060	35354	0.861033
Oryza rufipogon	Ensembl Plants	OR_W1943	48332	47441	43142	0.909382
Oryza sativa Japonica Group	RAP-DB	IRGSP-1.0	53874	50548	39809	0.787548
Ostreococcus lucimarinus	Ensembl Plants	ASM9206v1	7664	7603	516	0.0678679
Panicum hallii HAL2	Ensembl Plants	PhalliiHAL_v2.1	42523	42523	37108	0.872657
Papaver somniferum	Ensembl Plants	ASM357369v1	41770	41770	31816	0.761695
Phaseolus vulgaris	Ensembl Plants	PhaVulg1_0	33910	32720	30945	0.945752
Physcomitrium patens	Ensembl Plants	Phypa V3	87109	86669	67786	0.782125
Pistacia vera	Ensembl Plants	PisVer_v2	31784	31784	29367	0.923955
Populus trichocarpa	Ensembl Plants	Pop_tri_v3	74024	73012	66574	0.911823
Prunus avium	Ensembl Plants	PAV_r1.0	43349	42794	28822	0.673506
Prunus dulcis	Ensembl Plants	ALMONDv2	39011	32553	29740	0.913587
Prunus persica	Ensembl Plants	Prunus_persica_NCBIv2	48065	47089	44252	0.939752
Quercus lobata	Ensembl Plants	ValleyOak3.0	39366	39366	34082	0.865772
Rosa chinensis	Ensembl Plants	RchiOBHm-V2	50517	45464	32848	0.722506
Saccharum spontaneum	Ensembl Plants	Sspon.HiC_chr_asm	83815	53284	44332	0.831995
Selaginella moellendorffii	Ensembl Plants	v1.0	36112	34825	25401	0.72939
Sesamum indicum	Ensembl Plants	S_indicum_v1.0	25173	25172	21352	0.848244
Setaria italica	Ensembl Plants	Setaria_italica_v2.0	41802	41023	34575	0.84282
Setaria viridis	Ensembl Plants	Setaria_viridis_v2.0	52459	52459	44203	0.84262
Solanum lycopersicum	Ensembl Plants	SL3.0	35825	34429	27184	0.789567
Solanum tuberosum	Ensembl Plants	SolTub_3.0	57525	56210	43593	0.775538
Sorghum bicolor	Ensembl Plants	Sorghum_bicolor_NCBIv3	48559	47110	39579	0.84014
Theobroma cacao Matina 1-6	Ensembl Plants	Theobroma_cacao_20110822	44651	44186	38156	0.863531
Trifolium pratense	Ensembl Plants	Trpr	42485	41270	33886	0.821081
Triticum aestivum	Ensembl Plants	IWGSC RefSeq v1.0	138666	130380	128314	0.984154
Triticum dicoccoides	Ensembl Plants	WEWSeq v.1.0	300710	295286	247688	0.838807
Triticum spelta	Ensembl Plants	PGSBv2.0_Spelta	116868	113301	108699	0.959383
Triticum turgidum	Ensembl Plants	svevo	190472	190426	182276	0.957201
Triticum urartu	Ensembl Plants	ASM34745v1	36778	33482	30119	0.899558
Vigna angularis	Ensembl Plants	Vigan1.1	34819	33860	25597	0.755966
Vigna radiata	Ensembl Plants	Vradiata_ver6	23977	23181	21554	0.929813
Vitis vinifera	Ensembl Plants	12X	27228	26556	21936	0.826028
Zea mays	MaizeGDB	Zm-B73-REFERENCE-NAM-5.0	77341	72539	62940	0.867671
Arachis hypogaea	Phytozome	PeanutBase v1.0	84714	84714	67118	0.792289
Capsella rubella	Phytozome	JGI v1.1	29547	29547	28095	0.950858
Ceratodon purpureus	Phytozome	JGI v1.1	40806	40806	26301	0.644538
Cinnamomum kanehirae	Phytozome	BRCAS v3	27899	27899	25180	0.902541
Corymbia citriodora	Phytozome	JGI v2.1	45651	45651	42120	0.922652
Dioscorea alata	Phytozome	JGI v1.1	29190	29190	27565	0.94433
Gossypium barbadense	Phytozome	JGI v1.1	108363	108363	106696	0.984617
Gossypium darwinii	Phytozome	JGI v1.1	97407	97407	95019	0.975484
Gossypium hirsutum	Phytozome	JGI v2.1	107216	107216	105149	0.980721
Gossypium mustelinum	Phytozome	JGI v1.1	106542	106542	103766	0.973945
Gossypium tomentosum	Phytozome	JGI v1.1	112770	112770	108381	0.96108
Lotus japonicus	Phytozome	HAU Lj1.0v1	28251	28251	26043	0.921843
Lupinus albus	Phytozome	PeretLab v1	38258	38258	33774	0.882796
Panicum virgatum	Phytozome	JGI v5.1	129942	129942	109000	0.838836
Salix purpurea	Phytozome	JGI v5.1	57462	57462	54011	0.939943
Schrenkiella parvula	Phytozome	LSU v2.2	26847	26847	23437	0.872984
Spinacia oleracea	Phytozome	UCD Spov3	34876	34875	25627	0.734824
